# Supplementary material for: Srebf2 Locus Overexpression Reduces Body Weight, Total Cholesterol and Glucose Levels in Mice Fed with Two Different Diets
Source: Nutrients. 2020 Oct 14;12(10):3130. doi: 10.3390/nu12103130 (PMC7602228; doi:10.3390/nu12103130)
Supplement: Supplementary file 1 [file nutrients-12-03130-s001.zip]

Archive with 5 entries (5 files):
- supplementary figures and table/Supplementary Figure 2.tif
- supplementary figures and table/Supplementary Figure 3.tif
- supplementary figures and table/Supplementary Figure 4.tif
- supplementary figures and table/Supplementary Table 1.pdf
- supplementary figures and table/Supplementary_figure-1.tif
